# Supplementary material for: Evidence for Positive Selection in Putative Virulence Factors within the Paracoccidioides brasiliensis Species Complex
Source: PLoS Negl Trop Dis. 2008 Sep 17;2(9):e296. doi: 10.1371/journal.pntd.0000296 (PMC2553485; doi:10.1371/journal.pntd.0000296)
Supplement: Table S1 — P. brasiliensis genes assigned as putative virulence genes by genomic and proteomic studies (10,11). The table includes the biochemical role of the gene product and study that defined each gene as a putative virulence factor in P. brasiliensis and constitutes a more expanded version of Table 1. (0.05 MB XLS) [file pntd.0000296.s001.xls]

## Sheet: Sheet1
			Orthologous Virulence Factor
Gene	Reference*	Organism	Accesion number	BLAST E-value	Role
ade2	Goldman et al 2003	Candida albicans	CAU75582	4e-21	Nucleotide synthesis
his1	Goldman et al 2003	C. albicans	X83871	9e-57	ATP phosphoribosyltransferase
mls1	Goldman et al 2003	C. albicans	AF222907	8e-30	Malate synthase A
icl1	Goldman et al 2003	C. albicans	AF222905	4e-66	isocitrate lyase
hem3	Goldman et al 2003	C. albicans	AL033502	5e-16	Porphobilinogen deaminase
plb1	Goldman et al 2003	C. albicans	AAC72296	1e-09	phospholipase B
chs2	Goldman et al 2003	C. albicans	AAB59308	4e-23	chitin synthase 2
chs3	Goldman et al 2003	C. albicans	YSACACHS3	2e-21	Chitin-UDP acetyl-glucosaminyl transferase 3
hwp1	Goldman et al 2003	C. albicans	CAU64206	2e-08	Hyphal wall protein 1 Cell elongation protein 2
int1	Goldman et al 2003	C. albicans	CAU35070	1e-49	Integrin alpha chain-like protein
mnt1	Goldman et al 2003	C. albicans	X99619	1e-31	mannosyltransferase
phr1	Goldman et al 2003	Candida dubliniensis	AF184907	2e-70	pH-regulated protein 1
phr2	Goldman et al 2003	C. dubliniensis	AF184908	2e-10	pH-regulated protein 2
pmt1	Goldman et al 2003	C. albicans	CAAF000232	1e-07	protein mannosyltransferase 1
rbt5	Goldman et al 2003	C. albicans	AF254145	1e-07	cell wall and filamentation protein
bgl2	Goldman et al 2003	C. albicans	CAU12975	1e-60	glucanosyl transferase
cst20	Goldman et al 2003	C. albicans	CAU73457	2e-77	MEKK kinase hyphal formation
cpp1	Goldman et al 2003	C. albicans	L01038.1	0.0006	Probable tyrosine-protein phosphatase
cek1	Goldman et al 2003	C. albicans	CAU73457	0.0008	Serinethreonine protein kinase
tpk2	Goldman et al 2003	C. albicans	AF134300	3e-15	protein kinase A
cdc42	Goldman et al 2003	C. albicans	CAU87970	1e-15	cell division control protein 42
rasB	Goldman et al 2003	C. albicans	AF134252	4e-21	Ras homolog type B gene
ags1	Bastos et al. 2007	Ajellomyces capsulatus	XM_001537633	1.5e-66	Alpha -1,3 glucan synthase
catP	Bastos et al. 2007	A. capsulatus	AF189369	4e-66	Catalase
cpn10	Bastos et al. 2007	Gibberella zeae	XM_386383	2e-40	Heat shock protein 10, mitochondrial
hlp	Bastos et al. 2007	Aspergillus nidulans	XP_406013	2e-70	Hemolysin like protein
groEL	Bastos et al. 2007	Ajellomyces capsulatus	AAC14712	0	Heat shock protein 60, mitochondrial precursor
fgsc A4	Bastos et al. 2007	Aspergillus nidulans	XP_659508	3e-12	Heat shock protein 60b
ssc1	Bastos et al. 2007	Paracoccidioides brasiliensis	AY254044	3e-64	Mitochondial Heat shock protein 70
hsp70 (mitochondrial)	Bastos et al. 2007	P. brasiliensis	AAK66771	4e-81	Heat shock protein 70
hsp70	Bastos et al. 2007	A. nidulans	CAA67431	7e-39	Heat shock protein 70
hsp82	Bastos et al. 2007	Aspergillus terreus	XM_001216617.1	1e-12	Heat shock protein 82
hsp88	Bastos et al. 2007	A. nidulans	BX649606	1e-80	Heat shock protein 88
hsp90	Bastos et al. 2007	A. nidulans	AACD01000145	4e-38	Heat shock protein 90
mdj1	Bastos et al. 2007	A. nidulans	XP_410331	2e-16	putative DnaJ-like mitochondrial co-chaperone
dnaJ	Bastos et al. 2007	Coccidioides immitis	XP_755507	7e-77	DnaJ-class molecular chaperone
hhe	Bastos et al. 2007	Magnaporthe grisea	XP_360008	1e-05	Hemerythrin HHE cation binding domain protein
ura3	Felipe et al. 2005	A. fumigatus	Y11303	3e-41	Orotidine 5'-phosphate decarboxylase
nmtb	Felipe et al. 2005	C. albicans	M80544	8e-60	myristoyl-CoA:protein N-myristoyltransferase
fas2b	Felipe et al. 2005	C. albicans	YSAFAS2A	7e-33	fatty acid synthase alpha subunit
mnt1	Felipe et al. 2005	C. albicans	X99619.1	9e-49	putative mannosyl transferase
phr2	Felipe et al. 2005	C. albicans	AF011386	1e-114	pH-regulated protein 2
cek1	Felipe et al. 2005	C. albicans	AACQ01000084	3e-30	Hyphal formation
hog1b	Felipe et al. 2005	C. albicans	x90586	2e-59	Mitogen-activated protein kinase
nik1b	Felipe et al. 2005	C. albicans	AF029092	7e-37	signal transduction; two-component histidine kinase
cat1b	Felipe et al. 2005	C. albicans	AJ006636	1e-172	Peroxisomal catalase
mdr1b	Felipe et al. 2005	C. albicans	Y16408	2e-27	multidrug resistance protein
plb1b	Felipe et al. 2005	C. albicans	AF038128	2e-38	Important in host cell penetration
top1b	Felipe et al. 2005	C. albicans	CAU40454	4e-56	topoisomerase type I
vps34b	Felipe et al. 2005	C. albicans	Y09043	2e-29	Vesicle trafficking
sod1	Felipe et al. 2005	Cryptococcus neoformans	AF324862	4e-51	Nitric oxide detoxification
ure1b	Felipe et al. 2005	C. neoformans	AF006062	6e-76	urease
aox1b	Felipe et al. 2005	C. neoformans	AF502293	2e-48	alternative oxidase
tsa1	Tavares et al. 2005	C. neoformans	AY302493	3e-18	thiol-specific antioxidant protein
gas1	Bastos et al. 2007	Aspergillus fumigatus	XM_750522	6e-40	beta (1-3) glucanosyltransferase
canB	Bastos et al. 2007	C. albicans	XM_716824	7.2e-10	Calcineurin regulatory (B) subunit
asp	Bastos et al. 2007	C. albicans	XM_714436	´-	Potential aspartic protease
mp	Bastos et al. 2007	A. fumigatus	L29566	´-	Metalloprotease
gapdh	Bastos et al. 2007	A. capsulatus	AF273704	0	glyceraldehyde-3-phosphate dehydrogenase
mnn5	Bastos et al. 2007	C. albicans	XM_716528	4.1e-11	Alpha-1-2 mannosyltransferase
tcp1	Bastos et al. 2007	A. nidulans	XP_406667	3e-45	30 KD Heat Shock protein
fks	Tavares et al. 2007	A. capsulatus	XM_001539772	0	1,3-beta-glucan synthase
p27	Ortiz et al (1998)	P. brasiliensis	PBU41503	0	Unknown: 27 kDa antigen
gp43	Carvalho et al (2005)	P. brasiliensis	AY005437	0	Unknown: immunodominant antigen Gp43
