# Supplementary material for: Evidence for Positive Selection in Putative Virulence Factors within the Paracoccidioides brasiliensis Species Complex
Source: PLoS Negl Trop Dis. 2008 Sep 17;2(9):e296. doi: 10.1371/journal.pntd.0000296 (PMC2553485; doi:10.1371/journal.pntd.0000296)
Supplement: Table S2 — Accession numbers of the nucleotide sequences of the virulence genes that were analyzed in this study. (0.04 MB XLS) [file pntd.0000296.s002.xls]

## Sheet: Sheet1
	Accesion number
Gene	Pb01	Pb18
ade2	CN240290	BQ499587
his1	CN251724	BQ501307
mls1	AY350911	BQ499520
icl1	CA580719	BQ496156
hem3	CA581550	PADG_01677.1
chs3	CN243396	DR164480
cst20	CN242316	BQ498400
cdc42	EU283790	BQ496762
rasB	EH650927	BQ492349
ags1	CA580514	AY780573.1
cpn10	EH041044	BQ494578
groEL	CA581819	DR164640
fgsc A4	CN238328	RC2-Pb30001-150D12.seq-2a
ssb1	CN242068	RC2-Pb30001-128F09.seqa
hsp70 (mitochondrial)	CN240975	VP1-Pb30001-198G10.seq-2a
hsp70	AF386787	VP1-Pb30001-203E09.seq-2a
hsp82	CA583870	VP1-Pb30001-198B04.seq-2a
hsp88	CN242453	BQ498582
hsp90	CA583870	VP1-Pb30001-198B04.seq-2a
mdj1	CA582223	BQ500851
ura3	CN251840	EF645242.1
fas2b	CN253903	DR164550
sod1	CA582750	BQ493429
ure1b	CN253811	BQ495863
tsa1	CN238469	VP1-Pb30001-214.seqa
gas1	CN251056	BQ502238
asp	CN251380	AY278218
mnn5	CA580633	BQ492648
tcp1	CN238627	BQ499665
fks	EH643679	EF657141
p27	EH041180	U41503.1
gp43	CA580375	BQ495887
ahttp://143.107.203.68/est/default.html
